# Supplementary material for: Phototrophy and carbon fixation in Chlorobi postdate the rise of oxygen
Source: PLoS One. 2022 Aug 1;17(8):e0270187. doi: 10.1371/journal.pone.0270187 (PMC9342728; doi:10.1371/journal.pone.0270187)
Supplement: S1 Table — Node Age and 95% Confidence Intervals given in millions of years. (TXT) [file pone.0270187.s001.txt]

Node	T03 age	T03 CI	T07 age	T07 CI	T09 age	T09 CI
Total Group Bacteroidota	2074	1723-2447	2462	2124-2930	2917	2522-3344
Total Group Chlorobi	1880	1440-2030	2077	1834-2400	2483	2318-3130
Crown Group Chlorobi	945	700-1236	1683	1640-1809	2076	1841-2329
Total Group Chlorobiaceae	744	536-980	1171	771-1555	1901	1734-2105
Crown Group Chlorobiaceae	476	352-611	586	416-784	668	1640-1756
Crown Group Chlorobium	259	184-334	299	213-400	400	268-562
