# Supplementary material for: Phototrophy and carbon fixation in Chlorobi postdate the rise of oxygen
Source: PLoS One. 2022 Aug 1;17(8):e0270187. doi: 10.1371/journal.pone.0270187 (PMC9342728; doi:10.1371/journal.pone.0270187)
Supplement: S2 Table — (TXT) [file pone.0270187.s002.txt]

AANC
AAOG
AAPD
AASE
AAVM
AAWS
AAXE
AAXU
ABCO
ABFK
ABFZ
ABIB
ABIY
ABJL
ABQC
ABVO
ABVV
ABZV
ABZY
ACAB
ACBW
ACBX
ACHA
ACHB
ACIB
ACIJ
ACKQ
ACKS
ACLQ
ACNN
ACPT
ACQH
ACRP
ACUZ
ACVA
ACWG
ACWX
ACZK
ADCM
ADCT
ADDA
ADEG
ADFO
ADFQ
ADGI
ADKO
ADLD
ADLE
ADLF
ADLV
ADLW
ADMC
ADMO
ADVE
AEDO
AEEI
AEIH
AENH
AENO
AENZ
AEOH
AEPE
AEQO
AEWI
AEWX
AEXO
AEXX
AFBM
AFBN
AFBR
AFFW
AFFY
AFHP
AFHS
AFJE
AFPB
AFPK
AFPW
AFPY
AFSL
AFWV
AFXP
AFXZ
AFZZ
AGCQ
AGEK
AGIV
AGRT
AGWK
AGXG
AGXS
AGXV
AGXW
AGYA
AGZJ
AHHE
AHHG
AHKF
AHKR
AHZV
AIME
AJJU
AJKI
AJLG
AJLT
AJUG
AJUM
AJYA
AJZS
AKHZ
AKJY
AKZJ
AKZQ
ALIH
ALJQ
ALKJ
ALOB
ALWO
AMEK
AMEP
AMEQ
AMGM
AMRU
AMSG
AMZN
AMZY
ANLA
ANNU
ANPJ
AODQ
APHJ
APLF
AQGK
AQHR
AQHW
AQHY
AQPN
AQRA
AQVC
AQWR
AQWS
AQXG
AQXH
ARAI
ARAK
ARAU
ARAW
ARBK
ARBN
ARBP
ARBR
ARBX
ARBY
ARBZ
ARDG
ARDK
ARDN
ARDO
ARFA
ARFB
ARFC
ARFD
ARFF
ARFR
ARFT
ARFY
ARGC
ARJO
ARKJ
ARLA
ARMB
ARNE
ARNI
ARNJ
ARNT
ARPG
ARTD
ARYN
ARZX
ASAN
ASSM
ASSP
ATDL
ATHS
ATLH
ATMR
ATNM
ATTH
ATTM
ATVL
ATXW
ATXY
ATZA
ATZH
AUAA
AUAS
AUBG
AUBU
AUBV
AUBW
AUBX
AUCB
AUCZ
AUDE
AUDK
AUDL
AUDM
AUDN
AUDO
AUDV
AUFK
AUFL
AUFP
AUFQ
AUFX
AUGC
AUGI
AUGN
AUGO
AUGP
AUHA
AUHD
AUHF
AUHG
AUHX
AUIF
AUIG
AUKH
AUKI
AUKX
AULF
AULL
AULQ
AUMD
AUME
AUMF
AUMK
AUML
AUMS
AUMT
AUMU
AUTU
AUTZ
AUYN
AVBI
AVCS
AVGG
AVQK
AWET
AWGW
AXBK
AXBP
AXDE
AXUM
AXUZ
AXVC
AXVJ
AXZP
AYMG
AYMS
AYPR
AYUF
AYXY
AYYC
AZJG
AZJH
AZQN
AZXP
AZYH
BAEX
BAIV
BAIW
BAIX
BAIZ
BAJR
BAJS
BAJY
BAKF
BAKG
BAKJ
BAKL
BAKO
BAKQ
BAUG
BAZW
BAZX
BBDF
BBDX
BBFN
BBLT
BBML
BBNQ
BBNR
BBNY
BBRT
BBWV
BBXL
BBYI
BBZD
BDCR
BDEJ
BDEL
BDFD
BDGL
BDME
CAHA
CAHI
CAIT
CAPH
CAYB
CBAT
CBBJ
CBCH
CBEZ
CBHH
CBHU
CBHY
CBIE
CBIX
CBJT
CBKM
CBQQ
CBQZ
CBVB
CBVI
CCAV
CCMH
CDOL
CTEJ
CYPV
CYZH
CZAE
CZVH
CZVI
CZVJ
CZVK
CZVL
CZVM
CZVN
CZVO
CZVP
CZVQ
CZVS
CZVT
CZVU
CZVV
CZVW
CZVX
CZVY
DAAK
DAAM
DAAS
DAJR
DAKD
DAOG
DAQA
DAQG
DAWH
DAXJ
DAXK
DAXT
DBAH
DBBQ
DBBU
DBCC
DBCJ
DBCS
DBDA
DBDE
DBDF
DBDK
DBDM
DBFB
DBGO
DBII
DBIZ
DBLM
DBOB
DBOM
DBPT
DBQD
DBQE
DBTQ
DBTT
DBTY
DBVB
DBXF
DBXH
DBXJ
DBXT
DBYD
DBYG
DBYJ
DBYO
DBYR
DBYS
DBYW
DBYZ
DCAP
DCBE
DCBH
DCCQ
DCCS
DCDD
DCEW
DCGR
DCHH
DCHI
DCHK
DCHN
DCIP
DCIX
DCJS
DCKF
DCKG
DCLC
DCME
DCMG
DCOI
DCOL
DCOT
DCPE
DCPN
DCPQ
DCPS
DCPU
DCQL
DCQO
DCQQ
DCQU
DCRQ
DCRS
DCRX
DCSL
DCTC
DCWD
DCWI
DCYO
DCZO
DDAL
DDBE
DDBO
DDBS
DDBU
DDCS
DDCW
DDCY
DDCZ
DDDE
DDEI
DDEO
DDEZ
DDFD
DDFF
DDFJ
DDFK
DDFN
DDGR
DDIB
DDIC
DDIU
DDJR
DDJT
DDLX
DDLZ
DDMS
DDOG
DDPF
DDPN
DDPW
DDQG
DDRQ
DDRU
DDRW
DDSF
DDSU
DDTK
DDTL
DDTM
DDTQ
DDTY
DDUA
DDUB
DDUF
DDUH
DDUR
DDUU
DDUV
DDVA
DDVF
DDVS
DDWD
DDWL
DDXE
DDYM
DDYP
DDYY
DEBM
DECW
DECY
DEDG
DEDW
DEEO
DEHN
DEHR
DEHV
DEIA
DEIV
DEJO
DEJT
DEJU
DEJW
DEKQ
DEKS
DEKT
DELN
DEMF
DEMG
DEMM
DEMN
DEMR
DEMS
DENY
DEOV
DEPO
DEPQ
DEQC
DEQO
DEQP
DEQQ
DEQS
DERN
DERZ
DESF
DETD
DETK
DETY
DEUA
DEUJ
DEWU
DEWX
DEXD
DEXK
DEXM
DEXP
DEXQ
DEYD
DEYL
DEZB
DEZJ
DFBO
DFCN
DFEE
DFEH
DFFJ
DFFY
DFGI
DFGP
DFGU
DFHK
DFHL
DFIA
DFIZ
DFJG
DFJU
DFLU
DFMH
DFMI
DFML
DFMO
DFMP
DFOK
DFOQ
DFQX
DFQY
DFSD
DFSH
DFTK
DFUR
DFUS
DFUT
DFVG
DFWZ
DFXE
DFYV
DFYY
DGAK
DGBD
DGBF
DGBH
DGBS
DGCQ
DGDD
DGHR
DGHS
DGHV
DGIK
DGIN
DGJX
DGMI
DGMM
DGMT
DGNA
DGNF
DGOH
DGON
DGOT
DGPD
DGPK
DGPN
DGPX
DGPY
DGQE
DGQJ
DGQK
DGQL
DGQP
DGQS
DGQT
DGSD
DGSL
DGSN
DGSO
DGSP
DGSR
DGTD
DGUT
DGUY
DGVD
DGWO
DGXR
DGYF
DHBK
DHCC
DHEE
DHEF
DHFS
DHFW
DHHH
DHHO
DHHQ
DHJE
DHLE
DHLN
DHLT
DHLU
DHNG
DHNZ
DHPF
DHQI
DHQK
DHSL
DHST
DHTF
DHTQ
DHUL
DHVO
DHVX
DHWT
DHXI
DHXM
DHXO
DHXR
DHZM
DHZT
DIAA
DIAB
DIAJ
DIAK
DIAS
DIBA
DIBE
DIDH
DIDO
DIDX
DIEP
DIEY
DIFU
DIGB
DIGM
DIHJ
DIHL
DIHQ
DIKI
DILD
DILO
DILS
DINE
DINI
DINQ
DINR
DINS
DINZ
DIOD
DIOF
DIOT
DIPI
DIPM
DIPY
DIQF
DIRT
DISA
DISL
DISP
DITN
DIUC
DIUJ
DIWB
DIWG
DIWO
DIYD
DIYF
DIYH
DIYI
DIYJ
DIYP
DIYR
DIYS
DIYZ
DIZL
DJAB
DJBX
DJCI
DJCM
DJDD
DJFR
DJGE
DJMJ
DJML
DJMM
DJNE
DJOI
DJOV
DJPQ
DJQA
DJQH
DJQL
DJRG
DJSG
DJSH
DJTA
DJTE
DJVB
DJVO
DJVU
DJWD
DJWN
DJXG
DJYQ
DJYU
DKBD
DKBG
DKBW
DKCI
DKCU
DKDC
DKEC
DKFQ
DKIP
DKIV
DKJQ
DKJY
DKKG
DKKL
DKKQ
DKKR
DKOG
DKOK
DKOT
DKOW
DKPO
DKPQ
DKPS
DKQI
DKQS
DKRL
DKRX
DKRY
DKTG
DKTU
DKUD
DKUJ
DKVO
DKWF
DKXO
DKXS
DKXW
DKYN
DKZQ
DKZW
DLAG
DLAR
DLBR
DLEP
DLEX
DLGQ
DLGS
DLGT
DLGV
DLGW
DLHF
DLHH
DLHS
DLHV
DLHY
DLIY
DLJF
DLKN
DLLA
DLLX
DLNB
DLOM
DLPD
DLPY
DLQL
DLQN
DLQO
DLQP
DLRR
DLRW
DOMF
DPAN
FAON
FAOP
FAOR
FAVK
FCOR
FKYL
FLMR
FLRG
FLSN
FMAR
FMIU
FMML
FMTY
FMVE
FMVF
FMXE
FMYP
FMZH
FMZO
FNAC
FNAI
FNAN
FNAO
FNAS
FNBA
FNBH
FNBN
FNBQ
FNCG
FNCH
FNCW
FNCZ
FNDB
FNDQ
FNDW
FNEG
FNEO
FNEX
FNEZ
FNFO
FNGG
FNGK
FNGS
FNGV
FNGY
FNGZ
FNHD
FNHH
FNJE
FNKI
FNKL
FNMR
FNMV
FNNJ
FNNO
FNNS
FNOV
FNOW
FNPS
FNQF
FNQK
FNQM
FNQQ
FNQW
FNQY
FNRA
FNRD
FNRI
FNRL
FNUB
FNUE
FNVV
FNVX
FNWB
FNWD
FNWQ
FNWX
FNXE
FNXY
FNYA
FNYS
FNZH
FNZN
FNZR
FOAB
FOAF
FOBB
FOBR
FOBV
FOCL
FOCZ
FODN
FOEI
FOFB
FOFI
FOFN
FOFY
FOFZ
FOGG
FOHS
FOHT
FOIR
FOIU
FOIX
FOJF
FOJG
FOJM
FOJT
FOKK
FOKU
FOKV
FOLA
FOLE
FOLL
FOLN
FOLQ
FOMH
FOMI
FONQ
FONW
FONY
FOOT
FOPC
FOPP
FOQO
FOQT
FORM
FORQ
FORU
FOSU
FOUT
FOUX
FOUZ
FOVD
FOVI
FOVL
FOVN
FOVW
FOVX
FOXH
FOXQ
FOXS
FOYA
FOYQ
FOZP
FOZR
FOZZ
FPAM
FPAP
FPAS
FPBF
FPBK
FPBR
FPCA
FPCJ
FPIY
FPIZ
FPJE
FPJX
FPKV
FPKW
FQRZ
FQSB
FQSE
FQTV
FQTW
FQUM
FQUN
FQUO
FQUQ
FQUS
FQUT
FQUU
FQUX
FQVD
FQVE
FQVO
FQVQ
FQVT
FQVV
FQWA
FQWB
FQWC
FQWE
FQWF
FQWG
FQWL
FQWO
FQWQ
FQWS
FQXQ
FQXT
FQXY
FQYI
FQYN
FQYP
FQYU
FQYX
FQYY
FQZE
FQZH
FQZI
FQZN
FQZX
FRAA
FRAM
FRAO
FRAS
FRAU
FRAV
FRBD
FRBH
FRBL
FRBM
FRBU
FRBX
FRBY
FRCC
FRCD
FRCJ
FRCL
FRCY
FRDK
FRXN
FRYK
FSRA
FSRC
FSRE
FSRK
FSRQ
FTLS
FTLV
FTMA
FTMF
FTMG
FTNM
FTNY
FTNZ
FTOB
FTOI
FTOJ
FTOL
FTOP
FTOR
FTOV
FTPP
FTPU
FTQX
FUFV
FUWH
FUWZ
FUXE
FUYL
FUYQ
FUYR
FUYS
FUYV
FUYY
FUYZ
FUZA
FUZC
FUZE
FUZF
FUZR
FUZU
FUZZ
FWWW
FWXO
FWXS
FWXT
FWYB
FWYF
FXAO
FXAU
FXAW
FXDJ
FXXL
FYCP
FYEW
FZLT
FZNS
FZNT
FZNV
FZNX
FZNY
FZOK
FZOQ
FZPD
GCA_000006985
GCA_000010325
GCA_000010345
GCA_000012585
GCA_000012965
GCA_000015125
GCA_000016085
GCA_000020465
GCA_000020505
GCA_000020525
GCA_000020545
GCA_000020625
GCA_000021545
GCA_000021565
GCA_000021725
GCA_000147355
GCA_000170735
GCA_000173615
GCA_000183725
GCA_000185805
GCA_000186245
GCA_000191045
GCA_000242915
GCA_000276965
GCA_000296775
GCA_000310245
GCA_000445475
GCA_000568815
GCA_000743525
GCA_000747095
GCA_000830185
GCA_000830195
GCA_000993025
GCA_001303205
GCA_001303995
GCA_001304175
GCA_001458695
GCA_001458775
GCA_001493195
GCA_001577525
GCA_001644405
GCA_001687065
GCA_001747405
GCA_001783415
GCA_001783795
GCA_001783935
GCA_001784435
GCA_001790525
GCA_001793265
GCA_001799635
GCA_001799795
GCA_001799815
GCA_001799845
GCA_001804965
GCA_001829715
GCA_001830775
GCA_001873135
GCA_001917375
GCA_002083515
GCA_002083935
GCA_002113825
GCA_002240205
GCA_002282015
GCA_002282355
GCA_002716485
GCA_002732645
GCA_002732975
GCA_002733155
GCA_002733355
GCA_002733945
GCA_002742735
GCA_002742775
GCA_002742845
GCA_002772605
GCA_002774845
GCA_002792315
GCA_002792335
GCA_002793055
GCA_002839435
GCA_002841905
GCA_002869525
GCA_002869845
GCA_002869885
GCA_002869895
GCA_002869925
GCA_002878035
GCA_900115615
GCA_900176045
GCA_900188395
GCF_000204415
JACA
JACB
JACC
JACD
JADT
JAEW
JAFX
JARP
JARQ
JASY
JASZ
JAUG
JDSI
JFBS
JHBV
JHUV
JHVE
JHXG
JHXO
JHXV
JHZC
JHZW
JHZX
JHZY
JHZZ
JJMU
JMIH
JMLD
JMLU
JMTM
JMTN
JNCA
JNCP
JNIX
JNJB
JNLJ
JNLX
JPEQ
JPFK
JPGV
JPHF
JPJI
JPOS
JPRH
JPRJ
JPRK
JPRO
JPZT
JQIS
JQIT
JQJC
JQJD
JQJM
JQLH
JQLW
JQMD
JQNQ
JQZW
JQZX
JRAG
JRAN
JRAO
JRFC
JRFN
JRHC
JRHH
JRLF
JRLG
JRLV
JRNN
JRNO
JRPT
JRWG
JRYR
JSAQ
JSVA
JSVC
JSVU
JSWF
JSWG
JSYK
JSYN
JTAM
JTDV
JTDW
JTLD
JUGG
JUGK
JUGO
JUGU
JWTA
JXJO
JXJP
JXQI
JXRA
JYPE
JZIR
JZQW
JZQY
LAEL
LAKY
LAPZ
LARK
LATM
LAZY
LBCW
LBCX
LBGV
LBIP
LBIQ
LBMG
LBMH
LCFY
LCTZ
LDAS
LDJX
LDKC
LDPE
LDXS
LDXT
LDXU
LDXV
LDXW
LDXX
LDXY
LFCN
LFJV
LFND
LFNG
LFSY
LFSZ
LGEL
LGFI
LGFT
LGGC
LGIA
LGIP
LGTQ
LGYU
LIBM
LIBN
LIBP
LICK
LIDG
LIHN
LIIK
LIQG
LIQH
LIQI
LJIE
LJNA
LJNI
LJOD
LJUJ
LJUP
LJUQ
LKLA
LKNA
LKNB
LKTP
LKTR
LKUH
LLYS
LLZO
LLZP
LMAI
LMAK
LMBR
LMPS
LMPU
LMXM
LMXN
LMYZ
LMZQ
LNAA
LNAL
LNBW
LNBX
LNDU
LNEN
LNFQ
LNKT
LNOK
LOEU
LOEY
LPNH
LPNI
LPUR
LPWF
LQRT
LRDB
LRDG
LRGD
LRML
LRMM
LRPB
LRPC
LRXL
LSCT
LSFL
LSFM
LSLI
LSYT
LTJE
LTSX
LUDI
LUHG
LUJN
LUJO
LUJQ
LUJS
LUJU
LUJY
LUJZ
LUKA
LUVZ
LUYE
LUYF
LUYY
LUZA
LUZE
LUZK
LUZO
LUZT
LUZZ
LVEP
LVJW
LVKA
LVWA
LVWE
LVWG
LVWJ
LVWS
LVYD
LWBO
LWBP
LWHJ
LWQU
LXIE
LXQK
LXTR
LXTT
LXYE
LXYG
LYBV
LYOS
LYPF
LYSV
LZEK
LZFP
LZRN
LZRO
MAAR
MAAX
MAHX
MAKX
MARB
MAYG
MAYH
MBTF
MDDP
MDFN
MDGN
MDGO
MDGP
MDGQ
MDGR
MDJD
MDVN
MDWE
MDZA
MDZB
MDZC
MEDT
MEND
MENF
MENI
MENL
MENQ
MENU
MENV
MENY
MEOA
MEOB
MEOD
MEOF
MEOG
MEOH
MEOL
MEOQ
MEOR
MEPB
MEPC
MEPH
MEQB
MEZH
MFBB
MFNB
MFNE
MFSU
MFSW
MFTC
MFTH
MFXE
MFXT
MGCQ
MGCV
MGPQ
MGPU
MGPX
MGQA
MGUA
MGUI
MGUK
MGWH
MGWL
MGWR
MGZP
MGZQ
MGZR
MGZT
MGZV
MGZX
MGZY
MGZZ
MHAA
MHAB
MHAC
MHAD
MHAE
MHAF
MHAH
MHAI
MHAJ
MHAK
MHAL
MHAM
MHAN
MHAO
MHAQ
MHAR
MHAS
MHAT
MHAU
MHAV
MHAW
MHAX
MHAY
MHAZ
MHBA
MHBR
MHBS
MHDO
MHDP
MHEI
MHEK
MHEO
MHEQ
MHEU
MIKE
MKSF
MKTB
MKTC
MKTD
MKTX
MKTY
MKTZ
MKUA
MKUM
MKUN
MKVF
MKVH
MKVT
MKWF
MLAY
MLFK
MNCO
MNGB
MNQF
MNQS
MNQW
MNVA
MNWZ
MNXA
MNXE
MNXP
MNXV
MNYN
MNYQ
MNZK
MNZT
MOEN
MORL
MPCX
MPDE
MPJE
MPMN
MPMZ
MPNB
MPOV
MQWB
MQWD
MSJR
MSMP
MSPQ
MSSV
MSSW
MSXM
MTAZ
MTBC
MTCY
MTCZ
MTDA
MTNI
MUAW
MUGS
MUGW
MUGY
MUHA
MUHF
MUHH
MULJ
MVBC
MVCR
MVDD
MVDE
MVEC
MVOI
MWRZ
MWSU
MWSV
MWSW
MWTC
MWUJ
MWYU
MWYV
NATG
NBLL
NBWU
NCFU
NCHA
NEXQ
NFHZ
NFIJ
NFIM
NFIN
NFJB
NFKX
NFLW
NFUV
NGFH
NGFL
NGJN
NGNR
NHCV
NHEI
NHEX
NHFO
NHFY
NHMP
NHMU
NHOS
NHRW
NIDK
NIDL
NIHE
NIPO
NIUC
NIUT
NIVA
NIXN
NJFZ
NKJC
NKJG
NKPT
NKXO
NMPS
NMPZ
NOLD
NOUY
NPJA
NQXA
NRSW
NSGJ
NSIF
NSIK
NSIM
NSIU
NSKE
NSLH
NTKG
NTKK
NTKP
NTKQ
NVQB
NVSY
NVTQ
NVUT
NVVE
NVVI
NVVR
NVWM
NVWV
NVWW
NVXD
NVXE
NVXJ
NVXP
NVXV
NWBN
NWBO
NYUF
NYUV
NYYE
NYZP
NYZQ
NZFB
NZHJ
NZJX
NZKG
NZMG
NZMW
NZNV
NZOB
NZPO
NZQV
NZQY
NZRS
NZSJ
NZUH
NZUK
NZVU
NZWA
NZWM
NZWX
NZYQ
NZZM
OBEH
OBEI
OCMF
OCMT
OCNH
OCTR
OENA
OENF
OEPW
OEST
OESZ
PAAX
PAAY
PABJ
PABT
PACS
PACX
PAGT
PAHL
PAHN
PAIJ
PAJI
PAKE
PALD
PALG
PAME
PANC
PARG
PATA
PAUF
PAUJ
PAVX
PAXS
PAXX
PAYK
PAZE
PAZP
PBAP
PBCO
PBCX
PBEC
PBGD
PBHD
PBJO
PBJR
PBJY
PBLA
PBLD
PBNJ
PBNK
PBQM
PBSN
PBTY
PBVA
PBVB
PBVH
PBVJ
PBWA
PBXW
PBYL
PBYT
PCAT
PCBK
PCBP
PCMW
PCRB
PCTO
PCUD
PCUE
PCUH
PCUJ
PCUL
PCUU
PCUY
PDEP
PDEQ
PDLO
PDLQ
PDNX
PDNY
PDNZ
PDPR
PDPT
PDRI
PDRJ
PDUD
PEAA
PEFC
PETO
PETT
PEUQ
PEWR
PEXS
PFCB
PFDV
PFGS
PFHT
PFIX
PFJW
PFKA
PFKD
PFKE
PFKV
PFMA
PFOA
PFPV
PFQZ
PFRC
PFUQ
PFUR
PFUZ
PFVA
PFVB
PGFA
PGFD
PGFG
PGFJ
PGTV
PGXB
PGXE
PGYB
PGYR
PGYS
PGYT
PGYU
PGZL
PHAL
PHAZ
PHCV
PHDB
PHDC
PHDE
PHDH
PHDM
PHDU
PHFL
PHTY
PHTZ
PISP
PJBS
PJMS
PJMU
PJND
PKDT
PKDU
PKDV
PKDW
PKDX
PKDZ
PKEB
PKMK
PKRS
PKRT
RAZP
RCNO
RCNP
RCNQ
RFIK
RXYJ
RXYK
SDGU
SJPA
SLXT
